# Supplementary material for: Identifying the effect of patient sharing on between-hospital genetic differentiation of methicillin-resistant Staphylococcus aureus
Source: Genome Med. 2016 Feb 13;8:18. doi: 10.1186/s13073-016-0274-3 (PMC4752745; doi:10.1186/s13073-016-0274-3)
Supplement: Supplementary file 2 — Table S2. Description: European Nucleotide Archive accession number of each isolate. (XLSX 106 kb) [file 13073_2016_274_MOESM2_ESM.xlsx]

## Sheet: Sheet1
Sanger ID	ENA run accession	Sample ID	HospNo	NosocomialOnset
8016_5#46	ERR163592	09-071-0212	4	Y
8016_5#69	ERR163615	09-090-0228	5	N
7755_6#72	ERR957894	09-263-0037	6	N
8014_7#94	ERR163544	09-012-0266	28	N
8939_8#6	ERR230260	09-067-0031	30	N
9061_2#74	ERR237712	08-306-0029	1	N
9061_2#72	ERR237710	09-026-0214	1	N
8939_8#45	ERR230299	09-061-0231	2	Y
8939_8#47	ERR230301	09-074-0032	2	N
7067_7#68	ERR086116	09-001-0019	6	Y
7067_7#69	ERR086117	09-002-0130	6	Y
8016_5#94	ERR163640	09-116-0038	6	N
7755_6#61	ERR957883	09-234-0031	8	N
7755_6#80	ERR957902	09-307-0226	10	N
9032_1#5	ERR234897	09-138-0225	16	N
7755_6#81	ERR957903	09-308-0247	17	N
9061_2#38	ERR237676	09-002-0122	18	N
7794_8#22	ERR140905	08-320-0044	18	N
9032_1#91	ERR234983	09-123-0043	21	N
9032_1#12	ERR234904	09-123-0046	21	N
8939_8#53	ERR230307	09-062-0321	23	N
8939_8#65	ERR230319	09-036-0210	24	N
8939_8#24	ERR230278	09-083-0244	24	N
8014_7#75	ERR163525	08-346-0185	27	N
9032_1#17	ERR234909	09-090-0231	27	N
9032_1#26	ERR234918	09-108-0009	27	N
7755_6#43	ERR957865	09-208-0254	29	N
8016_6#90	ERR163732	09-282-0209	29	N
8014_7#30	ERR163480	08-315-0233	30	N
8016_5#61	ERR163607	09-083-0251	8	N
8016_5#25	ERR163571	09-048-0252	12	Y
7790_6#31	ERR137332	09-077-0202	23	N
9032_1#47	ERR234939	09-168-0258	6	N
9032_2#43	ERR235030	09-265-0249	6	N
7755_6#14	ERR957836	09-162-0219	19	N
9032_2#49	ERR235036	09-277-0048	20	Y
8014_7#38	ERR163488	08-322-0259	21	N
8014_7#20	ERR163470	08-309-0207	4	Y
8014_7#31	ERR163481	08-316-0032	17	Y
7794_8#7	ERR140890	08-304-0188	3	N
8939_8#10	ERR230264	09-038-0031	4	N
8939_8#51	ERR230305	09-051-0236	16	N
8939_8#12	ERR230266	09-054-0177	20	N
9061_2#73	ERR237711	08-284-0173	1	N
8014_7#5	ERR163455	08-286-0030	1	N
9061_2#25	ERR237663	08-280-0251	1	N
7067_7#42	ERR086090	08-320-0043	1	Y
7067_7#34	ERR086082	08-315-0236	1	Y
7067_7#47	ERR086095	08-326-0146	1	N
8014_7#85	ERR163535	09-003-0028	1	N
8939_8#1	ERR230255	09-027-0300	1	N
8939_8#27	ERR230281	09-049-0214	1	N
7790_6#28	ERR137329	09-076-0263	1	Y
7790_6#39	ERR137340	09-083-0255	1	N
9032_1#65	ERR234957	09-098-0183	1	N
7755_6#13	ERR957835	09-162-0215	1	N
7755_6#33	ERR957855	09-176-0234	1	Y
9061_2#17	ERR237655	08-279-0039	2	N
8014_7#4	ERR163454	08-280-0246	2	Y
9061_2#81	ERR237719	08-285-0031	2	N
7067_7#15	ERR086063	08-295-0228	2	N
7067_7#16	ERR086064	08-296-0162	2	N
7067_7#14	ERR086062	08-295-0227	2	N
7067_7#21	ERR086069	08-305-0183	2	N
7067_7#24	ERR086072	08-308-0250	2	N
9061_2#3	ERR237641	08-313-0026	2	N
9061_2#19	ERR237657	08-316-0047	2	N
9061_2#91	ERR237729	08-322-0261	2	N
8014_7#48	ERR163498	08-326-0149	2	Y
9061_2#77	ERR237715	08-358-0136	2	N
8014_7#59	ERR163509	08-334-0044	2	Y
8014_7#70	ERR163520	08-344-0282	2	Y
9061_2#92	ERR237730	08-347-0142	2	N
9061_2#29	ERR237667	08-352-0205	2	N
9061_2#5	ERR237643	08-351-0230	2	N
7067_7#62	ERR086110	08-353-0166	2	Y
7067_7#63	ERR086111	08-353-0167	2	Y
9061_2#13	ERR237651	08-351-0232	2	N
9061_2#53	ERR237691	08-355-0027	2	N
7067_7#71	ERR086119	09-004-0023	2	Y
9061_2#78	ERR237716	09-006-0262	2	N
9061_2#70	ERR237708	09-005-0233	2	N
9061_2#31	ERR237669	09-012-0264	2	N
9061_2#63	ERR237701	09-013-0255	2	N
8016_5#1	ERR163547	09-014-0256	2	N
8014_7#96	ERR163546	09-014-0255	2	N
9061_2#79	ERR237717	09-014-0253	2	N
7067_7#70	ERR086118	09-004-0022	2	Y
9061_2#55	ERR237693	09-013-0254	2	N
9061_2#24	ERR237662	09-019-0025	2	N
9061_2#32	ERR237670	09-021-0230	2	N
8016_5#10	ERR163556	09-023-0235	2	N
7794_8#86	ERR140969	09-022-0245	2	Y
8939_8#33	ERR230287	09-033-0208	2	N
8939_8#66	ERR230320	09-043-0051	2	N
8939_8#4	ERR230258	09-053-0035	2	N
8939_8#52	ERR230306	09-054-0190	2	N
8016_5#32	ERR163578	09-055-0253	2	Y
8939_8#69	ERR230323	09-063-0294	2	N
8939_8#54	ERR230308	09-069-0224	2	N
8939_8#46	ERR230300	09-069-0223	2	N
9061_2#62	ERR237700	09-003-0039	2	N
8939_8#8	ERR230262	09-077-0207	2	N
8939_8#95	ERR230349	09-077-0206	2	N
8939_8#40	ERR230294	09-084-0215	2	N
8939_8#80	ERR230334	09-088-0038	2	Y
9032_1#33	ERR234925	09-092-0213	2	N
9032_1#73	ERR234965	09-098-0188	2	N
9032_1#57	ERR234949	09-097-0242	2	N
9032_1#18	ERR234910	09-105-0228	2	Y
9032_1#50	ERR234942	09-109-0012	2	N
8016_5#88	ERR163634	09-109-0011	2	Y
9032_1#19	ERR234911	09-112-0193	2	N
7790_6#65	ERR137366	09-118-0288	2	Y
9032_1#75	ERR234967	09-119-0259	2	N
7794_8#34	ERR140917	08-334-0037	3	N
8939_8#92	ERR230346	09-058-0098	3	N
9032_1#52	ERR234944	09-131-0213	3	N
7790_6#87	ERR137388	09-144-0025	3	Y
9032_1#22	ERR234914	09-152-0211	3	N
8939_8#38	ERR230292	09-069-0220	3	N
7755_6#62	ERR957884	09-237-0247	3	N
8016_6#74	ERR163716	09-240-0196	3	N
7755_6#73	ERR957895	09-265-0248	3	N
9032_2#56	ERR235043	09-284-0025	3	N
9032_2#63	ERR235050	09-324-0182	3	N
9032_2#57	ERR235044	09-294-0201	3	N
7755_6#78	ERR957900	09-293-0256	3	N
7755_6#77	ERR957899	09-286-0271	3	N
9032_2#29	ERR235016	09-244-0241	3	Y
9032_1#34	ERR234926	09-108-0013	3	N
8016_5#83	ERR163629	09-102-0034	3	N
9032_1#49	ERR234941	09-096-0242	3	N
9061_2#61	ERR237699	08-356-0020	3	N
7067_7#1	ERR086049	08-275-0247	4	Y
9061_2#57	ERR237695	08-281-0245	4	N
7067_7#7	ERR086055	08-283-0192	4	N
7067_7#8	ERR086056	08-285-0029	4	N
7067_7#3	ERR086051	08-275-0252	4	N
7067_7#10	ERR086058	08-291-0183	4	N
9061_2#42	ERR237680	08-296-0163	4	N
7067_7#43	ERR086091	08-322-0266	4	N
7067_7#51	ERR086099	08-330-0223	4	Y
7067_7#53	ERR086101	08-337-0249	4	N
9061_2#28	ERR237666	08-339-0231	4	N
9061_2#44	ERR237682	08-341-0045	4	Y
7067_7#57	ERR086105	08-343-0185	4	N
7067_7#59	ERR086107	08-343-0195	4	Y
9061_2#68	ERR237706	08-345-0197	4	N
9061_2#76	ERR237714	08-346-0180	4	N
9061_2#84	ERR237722	08-347-0141	4	N
7067_7#65	ERR086113	08-353-0172	4	Y
8014_7#89	ERR163539	09-005-0229	4	N
9061_2#15	ERR237653	09-011-0029	4	N
9061_2#39	ERR237677	09-012-0275	4	N
9061_2#71	ERR237709	09-013-0263	4	N
7067_7#80	ERR086128	09-016-0182	4	Y
8016_5#4	ERR163550	09-019-0021	4	Y
7067_7#83	ERR086131	09-026-0208	4	Y
8939_8#34	ERR230288	09-039-0024	4	N
8939_8#2	ERR230256	09-038-0030	4	N
8939_8#42	ERR230296	09-040-0263	4	N
8939_8#59	ERR230313	09-051-0243	4	N
8939_8#36	ERR230290	09-054-0185	4	N
8939_8#76	ERR230330	09-056-0143	4	N
8939_8#84	ERR230338	09-057-0106	4	N
8939_8#85	ERR230339	09-064-0245	4	N
8939_8#93	ERR230347	09-065-0192	4	N
8939_8#86	ERR230340	09-070-0260	4	N
8939_8#31	ERR230285	09-072-0177	4	N
8939_8#23	ERR230277	09-072-0176	4	N
8016_5#48	ERR163594	09-075-0241	4	N
8016_5#50	ERR163596	09-076-0268	4	Y
8939_8#79	ERR230333	09-076-0267	4	N
8016_5#53	ERR163599	09-077-0203	4	N
7790_6#33	ERR137334	09-078-0167	4	N
7790_6#37	ERR137338	09-081-0031	4	N
8016_5#42	ERR163588	09-066-0040	4	N
8016_5#57	ERR163603	09-082-0230	4	N
8939_8#88	ERR230342	09-089-0219	4	N
7790_6#42	ERR137343	09-089-0220	4	N
7790_6#52	ERR137353	09-105-0236	4	Y
7790_6#54	ERR137355	09-107-0205	4	Y
8016_5#91	ERR163637	09-111-0209	4	N
7790_6#59	ERR137360	09-112-0192	4	N
7790_6#61	ERR137362	09-113-0189	4	N
7790_6#63	ERR137364	09-117-0253	4	N
8016_6#2	ERR163644	09-118-0291	4	N
8016_6#1	ERR163643	09-118-0290	4	N
8016_5#96	ERR163642	09-118-0289	4	N
7790_6#84	ERR137385	09-140-0224	4	Y
8016_6#21	ERR163663	09-142-0184	4	Y
9032_2#48	ERR235035	09-277-0045	4	Y
9032_2#51	ERR235038	09-281-0227	4	N
9032_2#58	ERR235045	09-296-0241	4	Y
9716_3#35	ERR355912	09-032-0040	5	Y
7794_8#95	ERR140978	09-036-0205	5	N
7790_6#10	ERR137311	09-056-0131	5	N
8016_5#55	ERR163601	09-079-0188	5	N
7790_6#27	ERR137328	09-074-0030	5	N
8016_5#13	ERR163559	09-028-0216	5	N
7794_8#13	ERR140896	08-315-0222	5	N
7067_7#31	ERR086079	08-313-0025	5	N
8016_6#40	ERR163682	09-175-0197	5	Y
8016_6#91	ERR163733	09-283-0037	5	N
8016_6#92	ERR163734	09-283-0038	5	N
8016_6#95	ERR163737	10-035-0182	5	N
7067_7#22	ERR086070	08-305-0186	6	N
7794_8#11	ERR140894	08-311-0173	6	N
7794_8#21	ERR140904	08-320-0040	6	N
7067_7#40	ERR086088	08-319-0178	6	N
7067_7#41	ERR086089	08-320-0039	6	N
8014_7#42	ERR163492	08-324-0154	6	N
8014_7#47	ERR163497	08-326-0142	6	N
7794_8#32	ERR140915	08-332-0015	6	N
7794_8#36	ERR140919	08-335-0013	6	N
7794_8#41	ERR140924	08-339-0221	6	N
7794_8#55	ERR140938	08-352-0207	6	N
7794_8#54	ERR140937	08-351-0236	6	N
9061_2#14	ERR237652	08-361-0109	6	N
7067_7#72	ERR086120	09-004-0024	6	Y
8014_7#95	ERR163545	09-013-0257	6	N
8016_5#7	ERR163553	09-020-0275	6	N
7794_8#92	ERR140975	09-033-0201	6	N
7790_6#2	ERR137303	09-040-0258	6	N
7794_8#90	ERR140973	09-028-0223	6	N
7067_7#84	ERR086132	09-026-0209	6	Y
9061_2#64	ERR237702	09-025-0026	6	Y
8016_5#12	ERR163558	09-025-0023	6	N
7067_7#89	ERR086137	09-058-0095	6	Y
7790_6#20	ERR137321	09-070-0249	6	N
7790_6#23	ERR137324	09-072-0171	6	N
7790_6#22	ERR137323	09-072-0170	6	N
7790_6#24	ERR137325	09-072-0172	6	N
7790_6#30	ERR137331	09-077-0191	6	N
7790_6#36	ERR137337	09-080-0025	6	N
8016_5#68	ERR163614	09-089-0230	6	N
7790_6#43	ERR137344	09-094-0025	6	N
7790_6#49	ERR137350	09-102-0032	6	N
7790_6#48	ERR137349	09-101-0038	6	Y
7790_6#51	ERR137352	09-104-0246	6	Y
7790_6#71	ERR137372	09-120-0289	6	N
7790_6#81	ERR137382	09-138-0222	6	Y
7790_6#92	ERR137393	09-147-0228	6	N
9032_1#77	ERR234969	09-147-0227	6	Y
7790_6#95	ERR137396	09-149-0174	6	N
7755_6#1	ERR957823	09-149-0175	6	N
9032_1#93	ERR234985	09-149-0173	6	N
9032_1#78	ERR234970	09-158-0030	6	N
7755_6#17	ERR957839	09-168-0259	6	N
9032_1#63	ERR234955	09-169-0205	6	N
9032_1#87	ERR234979	09-172-0039	6	N
9032_1#95	ERR234987	09-174-0205	6	N
9032_1#24	ERR234916	09-177-0197	6	N
9032_1#48	ERR234940	09-181-0220	6	N
9032_1#8	ERR234900	09-174-0206	6	N
9032_1#16	ERR234908	09-174-0207	6	N
9032_1#88	ERR234980	09-195-0288	6	N
9032_2#2	ERR234989	09-200-0029	6	N
9032_2#4	ERR234991	09-201-0197	6	N
7755_6#39	ERR957861	09-201-0195	6	N
7755_6#56	ERR957878	09-223-0318	6	N
9032_2#32	ERR235019	09-250-0037	6	N
9032_2#35	ERR235022	09-254-0189	6	N
8016_6#85	ERR163727	09-256-0024	6	N
8016_6#86	ERR163728	09-256-0025	6	N
8016_6#88	ERR163730	09-260-0061	6	Y
9032_2#38	ERR235025	09-262-0032	6	N
9032_2#54	ERR235041	09-282-0210	6	N
8014_7#34	ERR163484	08-318-0192	7	N
8939_8#26	ERR230280	09-038-0038	7	N
8016_5#31	ERR163577	09-055-0247	7	N
8016_5#29	ERR163575	09-054-0179	7	N
7790_6#3	ERR137304	09-043-0054	7	N
7790_6#32	ERR137333	09-077-0204	7	N
9716_3#18	ERR355903	09-064-0252	7	N
8016_5#63	ERR163609	09-085-0190	7	N
8016_5#76	ERR163622	09-095-0026	7	N
9032_1#81	ERR234973	09-099-0182	7	N
8016_6#19	ERR163661	09-139-0207	7	N
9716_3#12	ERR355899	09-164-0039	7	N
8014_7#92	ERR163542	09-009-0212	7	N
8014_7#91	ERR163541	09-008-0276	7	N
7794_8#72	ERR140955	09-012-0269	7	N
8016_5#2	ERR163548	09-015-0251	7	N
8014_7#82	ERR163532	08-360-0010	7	N
8014_7#60	ERR163510	08-335-0011	7	N
9716_3#14	ERR355901	09-214-0030	7	N
7755_6#41	ERR957863	09-208-0251	7	N
9032_2#53	ERR235040	09-281-0235	7	N
7755_6#20	ERR957842	09-175-0206	7	N
7755_6#24	ERR957846	09-178-0044	7	N
8016_5#23	ERR163569	09-044-0137	8	N
8939_8#67	ERR230321	09-052-0024	8	N
7790_6#7	ERR137308	09-050-0221	8	N
9716_3#17	ERR355902	09-064-0249	8	N
8939_8#14	ERR230268	09-067-0033	8	N
8016_5#56	ERR163602	09-079-0192	8	N
8016_5#58	ERR163604	09-082-0232	8	N
9032_1#41	ERR234933	09-096-0240	8	N
9032_1#9	ERR234901	09-089-0228	8	N
9032_1#89	ERR234981	09-101-0041	8	N
8016_5#84	ERR163630	09-103-0210	8	N
9032_1#11	ERR234903	09-111-0208	8	N
7790_6#57	ERR137358	09-110-0099	8	N
8016_5#87	ERR163633	09-108-0016	8	N
8016_5#81	ERR163627	09-100-0167	8	N
9032_1#3	ERR234895	09-110-0098	8	N
9032_1#90	ERR234982	09-110-0097	8	N
9032_1#35	ERR234927	09-114-0185	8	N
8016_6#7	ERR163649	09-121-0223	8	N
7790_6#70	ERR137371	09-120-0287	8	N
8016_6#8	ERR163650	09-121-0225	8	Y
7790_6#72	ERR137373	09-121-0226	8	N
7790_6#75	ERR137376	09-127-0237	8	N
9032_1#28	ERR234920	09-126-0260	8	Y
8016_6#12	ERR163654	09-124-0234	8	Y
9716_3#11	ERR355898	09-163-0206	8	Y
7755_6#10	ERR957832	09-160-0256	8	N
8016_6#30	ERR163672	09-153-0255	8	N
7755_6#3	ERR957825	09-152-0217	8	Y
8016_6#23	ERR163665	09-146-0226	8	N
7790_6#91	ERR137392	09-147-0224	8	N
8016_6#26	ERR163668	09-147-0223	8	N
8016_6#27	ERR163669	09-150-0034	8	N
8016_6#28	ERR163670	09-151-0038	8	N
7755_6#6	ERR957828	09-153-0251	8	N
8016_6#37	ERR163679	09-170-0215	8	N
8016_6#38	ERR163680	09-170-0216	8	Y
8016_6#39	ERR163681	09-174-0214	8	N
7755_6#18	ERR957840	09-174-0213	8	N
8016_6#42	ERR163684	09-183-0195	8	N
8016_6#47	ERR163689	09-197-0192	8	N
7067_7#94	ERR086142	09-196-0172	8	Y
7755_6#28	ERR957850	09-187-0207	8	N
8016_6#46	ERR163688	09-194-0228	8	N
7067_7#93	ERR086141	09-194-0229	8	Y
7755_6#27	ERR957849	09-187-0204	8	N
9032_2#8	ERR234995	09-207-0041	8	Y
8016_6#56	ERR163698	09-219-0163	8	N
7755_6#53	ERR957875	09-220-0040	8	N
9032_2#19	ERR235006	09-224-0192	8	N
7755_6#60	ERR957882	09-232-0194	8	N
9032_2#25	ERR235012	09-234-0032	8	Y
8016_6#65	ERR163707	09-231-0191	8	N
9032_2#34	ERR235021	09-254-0188	8	Y
7067_7#96	ERR086144	09-252-0202	8	Y
9032_2#31	ERR235018	09-250-0035	8	Y
9032_2#30	ERR235017	09-247-0164	8	Y
8016_6#80	ERR163722	09-247-0163	8	N
9032_2#28	ERR235015	09-243-0212	8	N
8016_6#83	ERR163725	09-250-0034	8	Y
7755_6#71	ERR957893	09-259-0163	8	Y
7755_6#75	ERR957897	09-275-0221	8	N
8016_6#89	ERR163731	09-277-0046	8	N
9061_2#90	ERR237728	08-309-0209	9	Y
7794_8#27	ERR140910	08-326-0151	9	N
7067_7#54	ERR086102	08-339-0226	9	Y
7067_7#55	ERR086103	08-341-0044	9	N
7794_8#59	ERR140942	08-358-0174	9	N
9032_1#27	ERR234919	09-114-0178	9	N
9032_1#62	ERR234954	09-157-0046	9	N
9032_1#38	ERR234930	09-154-0228	9	N
7755_6#8	ERR957830	09-156-0185	9	Y
9032_1#15	ERR234907	09-163-0208	9	Y
8016_6#43	ERR163685	09-187-0198	9	N
9032_2#15	ERR235002	09-219-0153	9	Y
9032_2#22	ERR235009	09-230-0176	9	Y
8016_6#77	ERR163719	09-243-0206	9	N
9032_2#47	ERR235034	09-273-0185	9	N
9032_2#59	ERR235046	09-301-0188	9	Y
9032_2#66	ERR235053	09-354-0009	9	N
8016_6#96	ERR163738	10-039-0240	9	Y
9032_2#73	ERR235060	10-046-0023	9	Y
7790_6#47	ERR137348	09-099-0176	9	N
8016_5#43	ERR163589	09-068-0233	9	N
9032_2#76	ERR235063	10-087-0027	9	N
9032_2#78	ERR235065	10-096-0224	9	N
9032_2#79	ERR235066	10-111-0207	9	Y
9032_2#80	ERR235067	10-114-0023	9	N
9716_3#34	ERR355911	08-308-0256	10	N
7067_7#25	ERR086073	08-308-0257	10	N
8939_8#3	ERR230257	09-046-0019	10	N
8939_8#48	ERR230302	09-085-0194	10	N
8016_6#13	ERR163655	09-126-0262	10	N
7790_6#93	ERR137394	09-148-0216	10	Y
8016_6#87	ERR163729	09-257-0247	10	N
9032_2#36	ERR235023	09-257-0246	10	N
9032_2#52	ERR235039	09-281-0228	10	N
9032_2#62	ERR235049	09-319-0041	10	N
8014_7#57	ERR163507	08-333-0047	10	N
8014_7#46	ERR163496	08-324-0162	10	N
7794_8#24	ERR140907	08-324-0163	10	N
8014_7#37	ERR163487	08-321-0043	10	Y
7794_8#12	ERR140895	08-313-0036	10	N
8016_5#80	ERR163626	09-100-0163	11	N
9061_2#89	ERR237727	08-288-0252	12	N
9061_2#58	ERR237696	08-303-0190	12	N
8014_7#18	ERR163468	08-309-0200	12	Y
8014_7#11	ERR163461	08-305-0182	12	Y
8014_7#25	ERR163475	08-312-0212	12	N
8014_7#23	ERR163473	08-311-0179	12	N
8014_7#29	ERR163479	08-315-0231	12	Y
7794_8#19	ERR140902	08-319-0175	12	N
9061_2#67	ERR237705	08-319-0173	12	Y
8014_7#65	ERR163515	08-339-0216	12	Y
7794_8#44	ERR140927	08-342-0017	12	N
9061_2#46	ERR237684	09-003-0031	12	N
9061_2#40	ERR237678	09-022-0239	12	N
9061_2#48	ERR237686	09-024-0024	12	Y
7794_8#91	ERR140974	09-030-0202	12	N
7794_8#93	ERR140976	09-034-0213	12	N
7794_8#94	ERR140977	09-035-0239	12	N
7067_7#88	ERR086136	09-040-0237	12	Y
8016_5#27	ERR163573	09-052-0017	12	Y
7790_6#8	ERR137309	09-053-0031	12	N
8016_5#36	ERR163582	09-059-0028	12	N
8016_5#41	ERR163587	09-065-0190	12	N
7790_6#26	ERR137327	09-074-0021	12	Y
8016_5#45	ERR163591	09-071-0200	12	N
7790_6#34	ERR137335	09-079-0181	12	N
7790_6#50	ERR137351	09-103-0159	12	Y
8016_5#90	ERR163636	09-111-0204	12	Y
8939_8#37	ERR230291	09-061-0229	13	N
7790_6#67	ERR137368	09-119-0256	13	N
9061_2#51	ERR237689	08-318-0193	14	N
7794_8#80	ERR140963	09-017-0035	14	N
8016_5#73	ERR163619	09-093-0200	14	N
7794_8#57	ERR140940	08-355-0025	14	N
9061_2#20	ERR237658	08-338-0220	15	N
7790_6#66	ERR137367	09-119-0255	15	N
9032_1#30	ERR234922	09-153-0242	15	N
8016_6#63	ERR163705	09-227-0031	15	N
8016_6#66	ERR163708	09-231-0192	15	N
9032_2#60	ERR235047	09-302-0227	15	N
7755_6#83	ERR957905	09-313-0246	15	N
8016_6#94	ERR163736	09-313-0245	15	N
7755_6#91	ERR957913	09-348-0218	15	N
8014_7#3	ERR163453	08-273-0233	16	N
9061_2#33	ERR237671	08-280-0252	16	N
7794_8#5	ERR140888	08-285-0033	16	Y
9061_2#34	ERR237672	08-294-0223	16	N
7794_8#6	ERR140889	08-296-0167	16	Y
7067_7#18	ERR086066	08-297-0229	16	N
9716_3#33	ERR355910	08-307-0038	16	Y
8014_7#19	ERR163469	08-309-0202	16	N
8014_7#22	ERR163472	08-311-0177	16	N
7067_7#37	ERR086085	08-316-0046	16	N
8014_7#61	ERR163511	08-335-0018	16	N
8014_7#64	ERR163514	08-338-0230	16	Y
8014_7#67	ERR163517	08-341-0046	16	Y
8014_7#73	ERR163523	08-344-0288	16	N
8014_7#76	ERR163526	08-346-0188	16	Y
7794_8#52	ERR140935	08-350-0183	16	Y
9061_2#37	ERR237675	08-352-0213	16	Y
9061_2#45	ERR237683	08-354-0161	16	Y
8014_7#78	ERR163528	08-355-0029	16	Y
7794_8#65	ERR140948	09-004-0021	16	N
8014_7#84	ERR163534	09-002-0129	16	N
7067_7#66	ERR086114	08-365-0201	16	Y
9061_2#22	ERR237660	08-362-0019	16	N
9061_2#47	ERR237685	09-012-0276	16	N
9061_2#80	ERR237718	09-026-0218	16	N
8016_5#21	ERR163567	09-041-0259	16	N
8016_5#49	ERR163595	09-075-0242	16	Y
8939_8#21	ERR230275	09-059-0044	16	N
8939_8#94	ERR230348	09-070-0261	16	N
8016_5#30	ERR163576	09-054-0191	16	N
8016_5#47	ERR163593	09-071-0213	16	N
8016_5#39	ERR163585	09-061-0232	16	Y
8016_5#64	ERR163610	09-085-0192	16	N
7790_6#38	ERR137339	09-083-0254	16	N
8016_5#82	ERR163628	09-100-0168	16	N
8016_5#71	ERR163617	09-090-0237	16	N
7790_6#64	ERR137365	09-117-0259	16	N
7790_6#68	ERR137369	09-119-0262	16	N
8016_6#14	ERR163656	09-126-0263	16	Y
9032_1#44	ERR234936	09-129-0048	16	N
7790_6#77	ERR137378	09-131-0215	16	Y
9032_1#21	ERR234913	09-141-0211	16	N
7755_6#5	ERR957827	09-152-0219	16	N
9032_1#86	ERR234978	09-160-0259	16	N
9032_1#55	ERR234947	09-169-0204	16	Y
9032_1#56	ERR234948	09-182-0202	16	N
7755_6#25	ERR957847	09-186-0029	16	N
9032_2#7	ERR234994	09-206-0046	16	N
7755_6#52	ERR957874	09-220-0034	16	Y
7755_6#49	ERR957871	09-218-0183	16	N
7755_6#44	ERR957866	09-211-0206	16	N
7755_6#48	ERR957870	09-218-0181	16	N
8014_7#32	ERR163482	08-316-0033	17	Y
9061_2#83	ERR237721	08-321-0037	17	N
9061_2#75	ERR237713	08-321-0036	17	N
7794_8#23	ERR140906	08-320-0045	17	Y
8014_7#39	ERR163489	08-322-0260	17	N
7067_7#44	ERR086092	08-323-0274	17	N
9716_3#1	ERR313023	08-323-0275	17	N
9716_3#2	ERR313024	08-324-0161	17	N
8014_7#52	ERR163502	08-328-0029	17	N
8014_7#54	ERR163504	08-330-0219	17	N
8014_7#71	ERR163521	08-344-0284	17	Y
7794_8#49	ERR140932	08-346-0183	17	N
8014_7#77	ERR163527	08-350-0178	17	N
7794_8#60	ERR140943	08-358-0178	17	N
9061_2#86	ERR237724	09-007-0273	17	N
7794_8#71	ERR140954	09-012-0263	17	N
9716_3#36	ERR355913	09-037-0219	17	N
7790_6#17	ERR137318	09-065-0196	17	Y
8016_6#9	ERR163651	09-121-0229	17	N
7790_6#85	ERR137386	09-143-0028	17	Y
9032_1#53	ERR234945	09-145-0022	17	N
9032_1#54	ERR234946	09-156-0184	17	N
8016_6#44	ERR163686	09-188-0268	17	N
9032_2#6	ERR234993	09-206-0045	17	Y
8016_6#55	ERR163697	09-217-0189	17	N
9032_2#12	ERR234999	09-217-0188	17	N
8016_6#67	ERR163709	09-233-0146	17	N
8016_6#69	ERR163711	09-234-0029	17	N
8016_6#68	ERR163710	09-234-0027	17	N
8016_6#79	ERR163721	09-247-0154	17	N
9032_2#42	ERR235029	09-264-0230	17	N
7755_6#84	ERR957906	09-317-0179	17	N
7755_6#85	ERR957907	09-320-0223	17	N
7755_6#93	ERR957915	09-355-0240	17	N
7067_7#23	ERR086071	08-306-0025	18	N
9061_2#23	ERR237661	09-011-0033	18	N
9061_2#94	ERR237732	09-008-0259	18	N
7794_8#69	ERR140952	09-009-0200	18	N
7794_8#70	ERR140953	09-010-0041	18	N
8014_7#62	ERR163512	08-336-0184	18	N
7067_7#49	ERR086097	08-327-0036	18	N
8014_7#40	ERR163490	08-322-0263	18	N
8014_7#35	ERR163485	08-321-0029	18	N
8014_7#36	ERR163486	08-321-0030	18	N
9716_3#24	ERR355907	08-317-0224	18	N
9061_2#27	ERR237665	08-317-0223	18	Y
8014_7#27	ERR163477	08-313-0024	18	Y
8016_5#72	ERR163618	09-092-0209	18	Y
9716_3#37	ERR355914	09-127-0238	18	N
8016_6#32	ERR163674	09-160-0251	18	Y
9032_1#31	ERR234923	09-165-0032	18	N
9032_1#79	ERR234971	09-171-0045	18	N
9032_1#40	ERR234932	09-181-0218	18	N
9032_1#64	ERR234956	09-187-0202	18	N
7755_6#26	ERR957848	09-186-0030	18	N
9032_2#9	ERR234996	09-210-0192	18	N
7755_6#51	ERR957873	09-220-0033	18	N
7755_6#50	ERR957872	09-219-0156	18	N
9032_2#20	ERR235007	09-227-0025	18	N
7790_6#89	ERR137390	09-145-0021	18	N
9032_1#45	ERR234937	09-142-0185	18	N
7790_6#78	ERR137379	09-134-0202	18	Y
8016_5#17	ERR163563	09-037-0222	18	Y
7790_6#1	ERR137302	09-038-0035	18	N
7790_6#4	ERR137305	09-044-0136	18	N
7790_6#9	ERR137310	09-055-0243	18	N
7790_6#29	ERR137330	09-077-0185	18	N
7790_6#25	ERR137326	09-073-0038	18	Y
8016_5#38	ERR163584	09-061-0228	18	Y
7790_6#19	ERR137320	09-069-0219	18	N
8016_5#37	ERR163583	09-060-0025	18	N
8016_5#35	ERR163581	09-059-0027	18	N
7790_6#11	ERR137312	09-057-0095	18	N
7790_6#55	ERR137356	09-107-0208	18	Y
7790_6#53	ERR137354	09-106-0200	18	N
8016_5#79	ERR163625	09-097-0238	18	N
9716_3#19	ERR355904	09-097-0239	18	N
8016_5#34	ERR163580	09-058-0088	18	N
9032_1#20	ERR234912	09-126-0258	18	N
8016_5#93	ERR163639	09-116-0034	18	N
8016_6#4	ERR163646	09-120-0282	18	Y
7790_6#56	ERR137357	09-109-0009	18	Y
7067_7#20	ERR086068	08-300-0019	19	N
7067_7#27	ERR086075	08-308-0262	19	N
7067_7#26	ERR086074	08-308-0261	19	N
8014_7#14	ERR163464	08-306-0035	19	N
9061_2#4	ERR237642	08-327-0029	19	N
7794_8#42	ERR140925	08-341-0039	19	N
9061_2#21	ERR237659	08-351-0240	19	N
8014_7#74	ERR163524	08-345-0201	19	Y
7794_8#50	ERR140933	08-347-0144	19	N
7067_7#76	ERR086124	09-010-0042	19	Y
7067_7#75	ERR086123	09-009-0209	19	Y
7794_8#68	ERR140951	09-007-0265	19	N
7794_8#81	ERR140964	09-018-0029	19	Y
7794_8#79	ERR140962	09-017-0034	19	N
8939_8#90	ERR230344	09-044-0141	19	N
8939_8#19	ERR230273	09-048-0260	19	N
8939_8#11	ERR230265	09-048-0259	19	N
7790_6#6	ERR137307	09-050-0215	19	N
8016_5#40	ERR163586	09-062-0319	19	Y
7790_6#14	ERR137315	09-061-0223	19	N
7790_6#18	ERR137319	09-068-0232	19	N
8016_5#67	ERR163613	09-087-0042	19	N
8016_5#75	ERR163621	09-094-0027	19	N
7790_6#44	ERR137345	09-096-0249	19	Y
8016_5#86	ERR163632	09-107-0206	19	N
9032_1#42	ERR234934	09-108-0017	19	N
7790_6#60	ERR137361	09-112-0198	19	N
9032_1#59	ERR234951	09-115-0027	19	Y
9032_1#29	ERR234921	09-141-0213	19	N
9032_1#61	ERR234953	09-145-0023	19	N
7790_6#86	ERR137387	09-143-0030	19	Y
9032_1#14	ERR234906	09-149-0178	19	N
7755_6#4	ERR957826	09-152-0218	19	Y
7755_6#23	ERR957845	09-177-0206	19	N
8016_6#45	ERR163687	09-193-0024	19	N
7755_6#34	ERR957856	09-193-0030	19	N
7755_6#47	ERR957869	09-216-0226	19	N
9032_2#13	ERR235000	09-218-0187	19	Y
9032_2#23	ERR235010	09-233-0148	19	Y
9032_2#24	ERR235011	09-233-0149	19	Y
7755_6#64	ERR957886	09-241-0023	19	N
7755_6#63	ERR957885	09-238-0220	19	Y
8016_6#73	ERR163715	09-239-0201	19	Y
8016_6#72	ERR163714	09-238-0221	19	N
8016_6#82	ERR163724	09-248-0035	19	N
8016_6#81	ERR163723	09-248-0034	19	N
7755_6#68	ERR957890	09-251-0194	19	N
9032_2#41	ERR235028	09-264-0224	19	N
9032_2#44	ERR235031	09-267-0244	19	Y
8014_7#41	ERR163491	08-324-0153	20	N
8014_7#49	ERR163499	08-326-0152	20	N
8014_7#56	ERR163506	08-333-0046	20	N
8016_5#6	ERR163552	09-020-0270	20	N
8016_5#9	ERR163555	09-023-0233	20	N
8016_5#14	ERR163560	09-028-0220	20	N
8016_5#28	ERR163574	09-052-0022	20	Y
8016_5#24	ERR163570	09-044-0140	20	Y
8016_6#17	ERR163659	09-137-0023	20	N
8016_6#29	ERR163671	09-151-0039	20	Y
8016_6#33	ERR163675	09-160-0255	20	N
8016_6#35	ERR163677	09-166-0174	20	N
9032_2#14	ERR235001	09-219-0151	20	N
9032_2#21	ERR235008	09-230-0175	20	N
8016_6#93	ERR163735	09-285-0037	20	N
8016_6#51	ERR163693	09-212-0160	20	N
8016_6#53	ERR163695	09-216-0227	20	N
7755_6#89	ERR957911	09-331-0024	20	Y
7755_6#94	ERR957916	09-360-0017	20	N
7755_6#95	ERR957917	10-011-0204	20	N
9032_2#71	ERR235058	10-036-0181	20	N
9032_2#72	ERR235059	10-037-0020	20	N
9032_2#74	ERR235061	10-071-0177	20	N
9032_2#75	ERR235062	10-073-0013	20	Y
9061_2#82	ERR237720	08-306-0030	21	N
7794_8#17	ERR140900	08-317-0239	21	N
8014_7#58	ERR163508	08-334-0040	21	N
8016_5#51	ERR163597	09-076-0272	21	Y
8016_6#6	ERR163648	09-120-0291	21	N
9032_1#6	ERR234898	09-149-0176	21	N
9032_1#94	ERR234986	09-160-0263	21	N
9032_1#71	ERR234963	09-170-0222	21	N
8016_6#64	ERR163706	09-230-0173	21	N
7755_6#86	ERR957908	09-322-0243	21	N
7755_6#90	ERR957912	09-333-0025	21	N
8016_6#48	ERR163690	09-205-0170	21	N
9032_2#77	ERR235064	10-089-0226	21	N
8014_7#1	ERR163451	08-170-0177	22	N
8014_7#2	ERR163452	08-186-0026	22	N
7794_8#1	ERR140884	08-209-0027	22	N
7794_8#3	ERR140886	08-223-0023	22	N
7794_8#2	ERR140885	08-223-0022	22	N
9061_2#54	ERR237692	09-003-0038	22	N
8939_8#5	ERR230259	09-058-0099	22	N
7790_6#40	ERR137341	09-085-0193	22	N
7067_7#2	ERR086050	08-275-0250	23	N
9061_2#1	ERR237639	08-275-0251	23	N
9061_2#2	ERR237640	08-291-0181	23	Y
7067_7#13	ERR086061	08-294-0216	23	N
9061_2#26	ERR237664	08-294-0217	23	N
8014_7#6	ERR163456	08-299-0032	23	N
8014_7#13	ERR163463	08-306-0033	23	N
7794_8#9	ERR140892	08-306-0034	23	N
7067_7#39	ERR086087	08-319-0169	23	Y
9716_3#23	ERR355906	08-316-0041	23	N
7794_8#29	ERR140912	08-329-0229	23	Y
8014_7#50	ERR163500	08-326-0154	23	Y
7794_8#39	ERR140922	08-337-0248	23	N
7794_8#40	ERR140923	08-338-0232	23	N
8014_7#68	ERR163518	08-341-0047	23	Y
9716_3#25	ERR355908	08-343-0190	23	N
9061_2#60	ERR237698	08-344-0280	23	N
7794_8#48	ERR140931	08-346-0179	23	N
7794_8#67	ERR140950	09-005-0231	23	N
9061_2#7	ERR237645	09-009-0206	23	N
7067_7#79	ERR086127	09-016-0180	23	Y
7067_7#87	ERR086135	09-037-0223	23	Y
8016_5#18	ERR163564	09-038-0041	23	N
8016_5#20	ERR163566	09-040-0262	23	N
8939_8#83	ERR230337	09-052-0027	23	N
8939_8#44	ERR230298	09-054-0186	23	N
8016_5#33	ERR163579	09-056-0142	23	N
8016_5#44	ERR163590	09-070-0259	23	Y
8939_8#15	ERR230269	09-071-0210	23	N
8939_8#71	ERR230325	09-076-0266	23	N
8939_8#63	ERR230317	09-076-0265	23	N
9061_2#9	ERR237647	08-276-0185	24	Y
7067_7#6	ERR086054	08-281-0248	24	N
9061_2#50	ERR237688	08-300-0017	24	N
7067_7#19	ERR086067	08-299-0029	24	N
7794_8#4	ERR140887	08-276-0186	24	N
8014_7#8	ERR163458	08-302-0226	24	N
8014_7#9	ERR163459	08-304-0184	24	N
8014_7#7	ERR163457	08-301-0202	24	N
7067_7#35	ERR086083	08-315-0238	24	Y
7067_7#29	ERR086077	08-312-0218	24	Y
8014_7#26	ERR163476	08-312-0219	24	N
7067_7#30	ERR086078	08-312-0220	24	Y
9061_2#12	ERR237650	08-330-0217	24	Y
8014_7#53	ERR163503	08-330-0218	24	N
7067_7#36	ERR086084	08-315-0239	24	Y
7794_8#14	ERR140897	08-315-0240	24	N
7794_8#18	ERR140901	08-318-0201	24	N
9061_2#85	ERR237723	08-359-0086	24	N
7067_7#60	ERR086108	08-343-0201	24	Y
8014_7#80	ERR163530	08-358-0180	24	Y
9061_2#52	ERR237690	08-341-0051	24	N
8014_7#79	ERR163529	08-355-0031	24	Y
7067_7#56	ERR086104	08-342-0022	24	Y
8014_7#81	ERR163531	08-359-0088	24	Y
8014_7#83	ERR163533	08-361-0110	24	N
9061_2#93	ERR237731	08-359-0089	24	N
9061_2#36	ERR237674	08-340-0218	24	N
9061_2#69	ERR237707	08-356-0021	24	N
8014_7#93	ERR163543	09-010-0046	24	N
8014_7#86	ERR163536	09-003-0042	24	N
7067_7#77	ERR086125	09-011-0037	24	Y
8014_7#88	ERR163538	09-004-0028	24	N
7794_8#78	ERR140961	09-016-0181	24	N
7794_8#82	ERR140965	09-020-0274	24	N
7794_8#75	ERR140958	09-014-0271	24	N
7067_7#82	ERR086130	09-018-0035	24	Y
7067_7#74	ERR086122	09-008-0279	24	Y
8014_7#90	ERR163540	09-005-0235	24	N
7794_8#89	ERR140972	09-026-0211	24	N
8014_7#87	ERR163537	09-003-0043	24	N
7794_8#76	ERR140959	09-014-0273	24	N
7794_8#77	ERR140960	09-016-0179	24	N
8939_8#82	ERR230336	09-043-0059	24	N
7067_7#86	ERR086134	09-034-0225	24	Y
8016_5#22	ERR163568	09-042-0216	24	Y
8939_8#89	ERR230343	09-037-0233	24	N
8939_8#74	ERR230328	09-043-0058	24	N
8939_8#13	ERR230267	09-058-0100	24	N
8939_8#50	ERR230304	09-042-0214	24	N
8939_8#77	ERR230331	09-063-0298	24	N
8939_8#62	ERR230316	09-069-0226	24	N
8939_8#32	ERR230286	09-084-0210	24	N
7790_6#41	ERR137342	09-087-0033	24	N
7794_8#61	ERR140944	08-359-0083	25	N
7067_7#64	ERR086112	08-353-0171	25	Y
7794_8#38	ERR140921	08-337-0231	25	N
7067_7#48	ERR086096	08-327-0026	25	Y
7067_7#32	ERR086080	08-315-0234	25	N
7067_7#33	ERR086081	08-315-0235	25	Y
7067_7#28	ERR086076	08-311-0175	25	Y
9061_2#18	ERR237656	08-293-0009	25	N
9061_2#10	ERR237648	08-293-0008	25	Y
7067_7#9	ERR086057	08-287-0033	25	Y
9061_2#65	ERR237703	08-284-0172	25	N
9061_2#88	ERR237726	09-027-0297	25	N
8016_5#54	ERR163600	09-077-0205	25	Y
8939_8#43	ERR230297	09-050-0218	25	N
8939_8#73	ERR230327	09-037-0226	25	N
9032_1#10	ERR234902	09-104-0250	25	N
8016_5#8	ERR163554	09-022-0242	26	N
9716_3#20	ERR355905	09-098-0187	26	N
7790_6#79	ERR137380	09-134-0204	26	N
9032_1#68	ERR234960	09-134-0203	26	N
9061_2#35	ERR237673	08-318-0188	27	N
9061_2#43	ERR237681	08-318-0189	27	N
7067_7#38	ERR086086	08-318-0191	27	N
7794_8#63	ERR140946	09-001-0022	27	N
7794_8#66	ERR140949	09-005-0227	27	N
9061_2#87	ERR237725	09-014-0263	27	N
8016_5#3	ERR163549	09-015-0252	27	N
7067_7#81	ERR086129	09-018-0032	27	Y
9061_2#16	ERR237654	09-019-0017	27	N
8016_5#5	ERR163551	09-020-0262	27	N
7794_8#88	ERR140971	09-024-0028	27	N
7067_7#85	ERR086133	09-027-0292	27	Y
7794_8#85	ERR140968	09-022-0243	27	N
7067_7#61	ERR086109	08-348-0032	27	Y
7794_8#62	ERR140945	08-360-0009	27	N
8014_7#69	ERR163519	08-342-0014	27	N
8014_7#63	ERR163513	08-337-0227	27	N
7794_8#31	ERR140914	08-332-0012	27	N
8014_7#45	ERR163495	08-324-0159	27	N
8939_8#25	ERR230279	09-032-0045	27	N
8939_8#35	ERR230289	09-049-0218	27	N
8016_5#26	ERR163572	09-051-0241	27	Y
7790_6#12	ERR137313	09-058-0091	27	N
8016_5#89	ERR163635	09-110-0083	27	N
7790_6#69	ERR137370	09-119-0263	27	N
7790_6#74	ERR137375	09-123-0044	27	Y
9032_1#43	ERR234935	09-114-0186	27	N
8016_5#95	ERR163641	09-117-0258	27	Y
9032_1#4	ERR234896	09-123-0045	27	N
9032_1#83	ERR234975	09-121-0232	27	N
8016_6#18	ERR163660	09-137-0025	27	Y
8016_6#20	ERR163662	09-139-0208	27	Y
9032_1#37	ERR234929	09-142-0183	27	N
7790_6#88	ERR137389	09-145-0019	27	Y
7067_7#90	ERR086138	09-171-0047	27	Y
7755_6#22	ERR957844	09-176-0236	27	N
7067_7#91	ERR086139	09-179-0040	27	Y
7067_7#92	ERR086140	09-183-0193	27	Y
8016_6#41	ERR163683	09-181-0216	27	N
7755_6#31	ERR957853	09-191-0145	27	N
7755_6#32	ERR957854	09-191-0146	27	N
7755_6#35	ERR957857	09-194-0227	27	N
7755_6#21	ERR957843	09-193-0028	27	N
7755_6#38	ERR957860	09-200-0033	27	N
9032_2#10	ERR234997	09-213-0043	27	Y
8016_6#57	ERR163699	09-220-0039	27	N
9032_2#18	ERR235005	09-219-0162	27	Y
9032_2#17	ERR235004	09-219-0161	27	Y
8016_6#62	ERR163704	09-224-0191	27	N
8016_6#61	ERR163703	09-224-0190	27	N
7755_6#58	ERR957880	09-226-0166	27	N
7755_6#82	ERR957904	09-311-0049	27	N
9032_2#64	ERR235051	09-329-0209	27	N
8014_7#24	ERR163474	08-312-0209	28	N
7794_8#53	ERR140936	08-351-0233	28	N
9061_2#6	ERR237644	08-360-0011	28	N
9061_2#30	ERR237668	08-363-0009	28	N
7067_7#78	ERR086126	09-015-0247	28	Y
9061_2#8	ERR237646	09-016-0172	28	N
8939_8#18	ERR230272	09-038-0033	28	N
7794_8#87	ERR140970	09-023-0239	28	Y
7790_6#58	ERR137359	09-110-0102	28	Y
8016_6#22	ERR163664	09-144-0020	28	N
7790_6#83	ERR137384	09-139-0206	28	Y
9032_1#84	ERR234976	09-137-0024	28	N
8016_6#10	ERR163652	09-122-0052	28	N
8016_6#11	ERR163653	09-122-0053	28	N
8016_6#24	ERR163666	09-146-0227	28	N
9032_1#69	ERR234961	09-146-0228	28	N
8016_6#36	ERR163678	09-166-0176	28	N
9032_1#72	ERR234964	09-190-0243	28	Y
7794_8#26	ERR140909	08-326-0148	28	N
8014_7#51	ERR163501	08-327-0031	28	N
7794_8#28	ERR140911	08-327-0032	28	N
8016_6#60	ERR163702	09-223-0322	28	N
8016_6#59	ERR163701	09-223-0321	28	N
8016_6#75	ERR163717	09-241-0021	28	N
8016_6#71	ERR163713	09-237-0245	28	N
7755_6#66	ERR957888	09-244-0240	28	Y
9032_2#39	ERR235026	09-263-0030	28	Y
9032_2#45	ERR235032	09-269-0044	28	N
7755_6#87	ERR957909	09-323-0212	28	Y
9032_2#67	ERR235054	09-364-0181	28	N
9032_2#68	ERR235055	10-013-0284	28	N
9032_2#69	ERR235056	10-016-0028	28	Y
9032_2#70	ERR235057	10-025-0218	28	Y
7067_7#95	ERR086143	09-196-0175	28	Y
9032_2#5	ERR234992	09-202-0181	28	N
7755_6#40	ERR957862	09-208-0248	28	N
7794_8#8	ERR140891	08-305-0190	29	N
7794_8#10	ERR140893	08-307-0036	29	N
8014_7#12	ERR163462	08-306-0028	29	N
8014_7#21	ERR163471	08-311-0174	29	N
8939_8#7	ERR230261	09-071-0208	29	N
8939_8#39	ERR230293	09-074-0031	29	N
8016_5#60	ERR163606	09-083-0123	29	N
8939_8#55	ERR230309	09-076-0261	29	N
8939_8#16	ERR230270	09-078-0158	29	N
8016_5#52	ERR163598	09-077-0190	29	Y
8016_5#59	ERR163605	09-082-0233	29	N
8939_8#56	ERR230310	09-086-0193	29	N
8939_8#72	ERR230326	09-087-0039	29	N
9032_1#1	ERR234893	09-089-0227	29	N
9032_1#25	ERR234917	09-090-0233	29	N
8016_5#70	ERR163616	09-090-0234	29	N
8016_5#78	ERR163624	09-097-0237	29	N
8016_5#85	ERR163631	09-107-0201	29	N
9032_1#82	ERR234974	09-110-0091	29	N
9032_1#51	ERR234943	09-115-0023	29	N
9032_1#36	ERR234928	09-129-0047	29	N
9032_1#60	ERR234952	09-131-0214	29	N
9032_1#76	ERR234968	09-134-0205	29	N
8939_8#75	ERR230329	09-052-0026	29	Y
9032_1#85	ERR234977	09-148-0220	29	N
8016_5#19	ERR163565	09-038-0042	29	N
7794_8#84	ERR140967	09-021-0229	29	N
7794_8#73	ERR140956	09-013-0256	29	N
7794_8#58	ERR140941	08-356-0019	29	N
7794_8#56	ERR140939	08-353-0168	29	N
8014_7#66	ERR163516	08-341-0041	29	N
7794_8#37	ERR140920	08-335-0014	29	N
7794_8#33	ERR140916	08-332-0018	29	N
7794_8#35	ERR140918	08-334-0039	29	N
9032_1#13	ERR234905	09-138-0226	29	N
9032_1#92	ERR234984	09-138-0224	29	N
7755_6#30	ERR957852	09-189-0218	29	N
7755_6#29	ERR957851	09-189-0217	29	Y
9716_3#13	ERR355900	09-214-0002	29	N
8016_6#50	ERR163692	09-209-0278	29	N
8016_6#76	ERR163718	09-242-0027	29	Y
8016_6#78	ERR163720	09-245-0159	29	N
7755_6#67	ERR957889	09-249-0032	29	N
8016_6#84	ERR163726	09-252-0203	29	N
7755_6#69	ERR957891	09-252-0204	29	N
7755_6#70	ERR957892	09-258-0237	29	N
9032_2#40	ERR235027	09-263-0036	29	N
9032_2#37	ERR235024	09-261-0168	29	Y
7755_6#74	ERR957896	09-273-0181	29	N
9032_2#65	ERR235052	09-349-0228	29	N
7755_6#92	ERR957914	09-353-0019	29	N
7755_6#88	ERR957910	09-325-0052	29	N
9032_2#55	ERR235042	09-284-0024	29	N
7755_6#76	ERR957898	09-281-0225	29	N
9032_2#50	ERR235037	09-278-0205	29	Y
7755_6#54	ERR957876	09-221-0034	29	N
7790_6#94	ERR137395	09-148-0219	29	N
7755_6#7	ERR957829	09-154-0231	29	N
7755_6#9	ERR957831	09-158-0029	29	N
7755_6#12	ERR957834	09-160-0262	29	N
8016_6#34	ERR163676	09-162-0218	29	N
9032_1#23	ERR234915	09-163-0209	29	N
7755_6#79	ERR957901	09-294-0202	29	Y
9061_2#66	ERR237704	08-305-0189	30	N
7067_7#52	ERR086100	08-332-0019	30	Y
7794_8#43	ERR140926	08-341-0040	30	N
9716_3#26	ERR355909	08-343-0192	30	N
7794_8#47	ERR140930	08-344-0286	30	N
7794_8#64	ERR140947	09-003-0040	30	N
7067_7#73	ERR086121	09-007-0267	30	Y
7794_8#74	ERR140957	09-014-0259	30	N
8939_8#9	ERR230263	09-031-0032	30	N
8939_8#17	ERR230271	09-032-0043	30	N
8939_8#58	ERR230312	09-043-0050	30	N
8939_8#29	ERR230283	09-061-0224	30	N
8939_8#91	ERR230345	09-053-0033	30	Y
8939_8#60	ERR230314	09-055-0250	30	N
8939_8#20	ERR230274	09-054-0183	30	N
8939_8#28	ERR230282	09-054-0184	30	N
8939_8#81	ERR230335	09-037-0227	30	N
7794_8#83	ERR140966	09-021-0227	30	N
7794_8#51	ERR140934	08-350-0180	30	N
7794_8#30	ERR140913	08-331-0200	30	Y
8014_7#33	ERR163483	08-317-0236	30	N
8014_7#28	ERR163478	08-313-0029	30	N
8939_8#70	ERR230324	09-070-0250	30	N
7790_6#21	ERR137322	09-071-0207	30	Y
8939_8#87	ERR230341	09-077-0192	30	N
8016_5#66	ERR163612	09-087-0038	30	N
8016_5#65	ERR163611	09-087-0037	30	N
8939_8#64	ERR230318	09-087-0036	30	N
8016_5#74	ERR163620	09-094-0024	30	Y
8016_5#77	ERR163623	09-096-0237	30	N
9032_1#2	ERR234894	09-103-0207	30	Y
9032_1#58	ERR234950	09-110-0085	30	N
9032_1#66	ERR234958	09-110-0086	30	N
9032_1#74	ERR234966	09-110-0087	30	N
9032_1#67	ERR234959	09-116-0037	30	N
7790_6#73	ERR137374	09-123-0042	30	N
7790_6#76	ERR137377	09-130-0035	30	N
9716_3#38	ERR355915	09-133-0262	30	N
7790_6#80	ERR137381	09-137-0027	30	Y
7790_6#82	ERR137383	09-138-0223	30	N
7790_6#90	ERR137391	09-146-0231	30	N
8016_6#25	ERR163667	09-146-0232	30	Y
9032_1#46	ERR234938	09-154-0229	30	N
8016_6#31	ERR163673	09-158-0028	30	N
9032_1#70	ERR234962	09-157-0055	30	N
7755_6#11	ERR957833	09-160-0261	30	N
9032_1#39	ERR234931	09-166-0177	30	N
7755_6#19	ERR957841	09-175-0198	30	N
7755_6#2	ERR957824	09-152-0214	30	N
9032_2#1	ERR234988	09-195-0290	30	N
9032_1#80	ERR234972	09-194-0234	30	Y
7755_6#42	ERR957864	09-208-0253	30	N
8016_6#49	ERR163691	09-208-0252	30	N
9032_2#11	ERR234998	09-214-0035	30	Y
8016_6#54	ERR163696	09-216-0231	30	N
7755_6#55	ERR957877	09-223-0316	30	N
7755_6#57	ERR957879	09-224-0194	30	N
7755_6#59	ERR957881	09-228-0026	30	N
9032_2#26	ERR235013	09-236-0181	30	N
8016_6#70	ERR163712	09-236-0182	30	N
8016_6#58	ERR163700	09-221-0036	30	N
9032_2#3	ERR234990	09-200-0032	30	N
7755_6#37	ERR957859	09-200-0031	30	N
7755_6#36	ERR957858	09-200-0030	30	N
USA300_FPR3757	CP000255	USA300_FPR3757
